# Supplementary material for: Redistribution and Activation of CD16brightCD56dim NK Cell Subset to Fight against Omicron Subvariant BA.2 after COVID-19 Vaccination
Source: Microorganisms. 2023 Apr 3;11(4):940. doi: 10.3390/microorganisms11040940 (PMC10145754; doi:10.3390/microorganisms11040940)
Supplement: Supplementary file 1 [file microorganisms-11-00940-s001.zip]

Archive with 1 entries (1 files):
- microorganisms-2241054-supplementary.pdf
